# Supplementary material for: Construction of a Prognostic Model for KIRC and Identification of Drugs Sensitive to Therapies - A Comprehensive Biological Analysis Based on m6A-Related LncRNAs
Source: Front Oncol. 2022 Jun 2;12:895315. doi: 10.3389/fonc.2022.895315 (PMC9201082; doi:10.3389/fonc.2022.895315)
Supplement: Supplementary Table 1 — The baseline characteristics of the training and testing set. [file Table_1.xlsx]

## Sheet: Table s1
			table s1 the baseline characteristics of the training and testing set
			Covariates	Type	Total	Test	Train	Pvalue
			Age	<=65	348(65.66%)	182(68.94%)	166(62.41%)	0.1356
			Age	>65	182(34.34%)	82(31.06%)	100(37.59%)
			Gender	FEMALE	186(35.09%)	86(32.58%)	100(37.59%)	0.263
			Gender	MALE	344(64.91%)	178(67.42%)	166(62.41%)
			Grade	G1	14(2.64%)	8(3.03%)	6(2.26%)	0.9656
			Grade	G2	227(42.83%)	115(43.56%)	112(42.11%)
			Grade	G3	206(38.87%)	103(39.02%)	103(38.72%)
			Grade	G4	75(14.15%)	38(14.39%)	37(13.91%)
			Grade	unknow	8(1.51%)	0(0%)	8(3.01%)
			Stage	Stage I	265(50%)	140(53.03%)	125(46.99%)	0.4485
			Stage	Stage II	57(10.75%)	24(9.09%)	33(12.41%)
			Stage	Stage III	123(23.21%)	59(22.35%)	64(24.06%)
			Stage	Stage IV	82(15.47%)	39(14.77%)	43(16.17%)
			Stage	unknow	3(0.57%)	2(0.76%)	1(0.38%)
			T	T1	271(51.13%)	142(53.79%)	129(48.5%)	0.6269
			T	T2	69(13.02%)	32(12.12%)	37(13.91%)
			T	T3	179(33.77%)	84(31.82%)	95(35.71%)
			T	T4	11(2.08%)	6(2.27%)	5(1.88%)
			M	M0	420(79.25%)	217(82.2%)	203(76.32%)	0.4407
			M	M1	78(14.72%)	36(13.64%)	42(15.79%)
			M	unknow	32(6.04%)	11(4.17%)	21(7.89%)
			N	N0	239(45.09%)	117(44.32%)	122(45.86%)	0.429
			N	N1	16(3.02%)	10(3.79%)	6(2.26%)
			N	unknow	275(51.89%)	137(51.89%)	138(51.88%)
