# Supplementary material for: Construction of a Prognostic Model for KIRC and Identification of Drugs Sensitive to Therapies - A Comprehensive Biological Analysis Based on m6A-Related LncRNAs
Source: Front Oncol. 2022 Jun 2;12:895315. doi: 10.3389/fonc.2022.895315 (PMC9201082; doi:10.3389/fonc.2022.895315)
Supplement: Supplementary Table 2 — Model building. [file Table_2.xlsx]

## Sheet: multiCox
							Table s2
							id	coef
							PRANCR	1.42359
							LINC02027	-0.353861
							SEMA6A-AS2	-0.768888
							ODF2-AS1	0.853837
							SNHG8	-1.58347
							NORAD	-2.97046
							RPL34-DT	-3.92142
							OCIAD1-AS1	0.640287
							LINC00460	0.406083
							SPINT1-AS1	-0.495035
